# Supplementary material for: Dynamic measurements of geographical accessibility considering traffic congestion using open data: a cross-sectional assessment for haemodialysis services in Cali, Colombia
Source: Lancet Reg Health Am. 2024 May 3;34:100752. doi: 10.1016/j.lana.2024.100752 (PMC11087994; doi:10.1016/j.lana.2024.100752)
Supplement: xda87 July data CSV.json [file mmc6.zip]

Archive with 1 entries (1 files):
- xda87 July data CSV.json
