# Supplementary material for: Dynamic measurements of geographical accessibility considering traffic congestion using open data: a cross-sectional assessment for haemodialysis services in Cali, Colombia
Source: Lancet Reg Health Am. 2024 May 3;34:100752. doi: 10.1016/j.lana.2024.100752 (PMC11087994; doi:10.1016/j.lana.2024.100752)
Supplement: xda87 July data CSV.json [file mmc6.zip › xda87 July data CSV.json]

{
  "alternateIdentifiers": [
    {
      "alternateIdentifier": "https://osf.io/afjbr",
      "alternateIdentifierType": "URL"
    }
  ],
  "contributors": [
    {
      "contributorName": {
        "contributorName": "Center for Open Science",
        "nameType": "Organizational"
      },
      "contributorType": "HostingInstitution",
      "nameIdentifier": {
        "nameIdentifier": "https://ror.org/05d5mza29",
        "nameIdentifierScheme": "ROR"
      }
    }
  ],
  "creators": [
    {
      "creatorName": {
        "creatorName": "Luis Gabriel CUERVO",
        "nameType": "Personal"
      },
      "nameIdentifier": {
        "nameIdentifier": "https://www.linkedin.com/in/lgcuervo",
        "nameIdentifierScheme": "URL"
      }
    }
  ],
  "dates": [
    {
      "date": "2023-04-10",
      "dateType": "Created"
    },
    {
      "date": "2023-04-10",
      "dateType": "Updated"
    }
  ],
  "descriptions": [],
  "fundingReferences": [],
  "identifier": {
    "identifier": "https://osf.io/afjbr",
    "identifierType": "URL"
  },
  "publicationYear": "2023",
  "publisher": "OSF",
  "relatedIdentifiers": [
    {
      "relatedIdentifier": "https://osf.io/xda87",
      "relatedIdentifierType": "URL",
      "relationType": "IsPartOf"
    }
  ],
  "relatedItems": [
    {
      "publicationYear": "2023",
      "publisher": "OSF",
      "relatedItemIdentifier": {
        "relatedItemIdentifier": "https://osf.io/xda87",
        "relatedItemIdentifierType": "URL"
      },
      "relatedItemType": "Text",
      "relationType": "IsPartOf",
      "titles": [
        {
          "title": "July 6-12 2020 Residence TAZ to Service TAZ"
        }
      ]
    }
  ],
  "resourceType": {
    "resourceType": "File",
    "resourceTypeGeneral": "Text"
  },
  "rightsList": [],
  "subjects": [],
  "titles": [
    {
      "title": "Tabla_tiempos_datos_julio2020 T2T.csv"
    }
  ]
}
